# Supplementary material for: Virtual Reality in Neurorehabilitation: An Umbrella Review of Meta-Analyses
Source: J Clin Med. 2021 Apr 2;10(7):1478. doi: 10.3390/jcm10071478 (PMC8038192; doi:10.3390/jcm10071478)
Supplement: Supplementary file 1 [file jcm-10-01478-s001.zip]

Archive with 3 entries (3 files):
- Supplem files/Appendix 1-Supplemental_Data.docx
- Supplem files/Appendix 2-Supplemental_Methods.docx
- Supplem files/Appendix 3-Overlapping_Studies.xlsx
