# Supplementary material for: Virtual Reality in Neurorehabilitation: An Umbrella Review of Meta-Analyses
Source: J Clin Med. 2021 Apr 2;10(7):1478. doi: 10.3390/jcm10071478 (PMC8038192; doi:10.3390/jcm10071478)
Supplement: Supplementary file 1 [file jcm-10-01478-s001.zip › Supplem files/Appendix 3-Overlapping_Studies.xlsx]

## Sheet: Index studies
			1	2	3	4	5	6	7	8	9	10	11	12	13	14	15	16	17	18	19	20	21	22	23	24	25	26	27	28	29	30	31	32	33	34	35	36	37	38	39	40	41
Primary publication	Name of study	Blank
Acar et al., 2016	Effcacy of neurodevelopmental treatment combined with the Nintendo® Wii in patients with cerebral palsy.	Blank							x													x
Adie et al., 2017	Does the use of Nintendo Wii sportsTM improve arm function? Trial of WiiTM in stroke: a randomized controlled trial and economics analysis.	Blank										x											x			x			x
Afsar et al., 2018	Virtual Reality in Upper Extremity Rehabilitation of Stroke Patients: A Randomized Controlled Tria	Blank																																						x
AlSaif et al., 2015	Effects of interactive games on motor performance in children with spastic cerebral palsy.	Blank							x										x																		x		x
Askin, 2018	Effects of Kinectbased virtual reality game training on upper extremity motor recovery in chronic stroke.	Blank																						x																x
Assis, 2014	An augmented reality system for upper-limb post-stroke motor rehabilitation: A feasibility study.	Blank		x
Bang, 2016	Efects of virtual reality training using nintendo wii and treadmill walking exercise on balance and walking for stroke patients.	Blank																									x
Barcala et al., 2013	Visual biofeedback balance training using wii fit after stroke: a randomized controlled trial.	Blank								x	x			x			x	x		x	x				x	x		x													x
Ballester, 2016	Counteracting learned non-use in chronic stroke patients with reinforcement-induced movement therapy.	Blank	x													x							x																			x
Bedair et al., 2016	Impact of virtual reality games as an adjunct treatment tool on upper extremity function of spastic hemiplegic children.	Blank																				x
Boian et al., 2002	Virtual reality-based post-stroke hand rehabilitation	Blank																														x
Boone et al, 2019	Combining Virtual Reality Motor Rehabilitation With Cognitive Strategy Use in Chronic Stroke	Blank																					x
Borstad et al., 2018	In-Home Delivery of Constraint-Induced Movement Therapy via Virtual Reality Gaming	Blank																					x
Bower et al., 2014	Clinical feasibility of the Nintendo WiiTM for balance training post-stroke: A phase II randomized controlled trial in an inpatient setting.	Blank															x			x									x					x							x
Bower et al., 2015	Clinical feasibility of interactive motioncontrolled games for stroke rehabilitation.	Blank																								x
Broeren, 2007	Assessment and training in a 3-dimensional virtual environment with haptics: a report on 5 cases of motor rehabilitation in the chronic stage after stroke.	Blank																														x
Broeren, 2008	Virtual rehabilitation in an activity Centre for community-dwelling persons with stroke.	Blank		x												x														x			x		x
Brunner ,2017	Virtual reality training for upper extremity in subacute stroke (VIRTUES): a multicenter RCT.	Blank														x							x	x																x
Byl et al., 2013	Chronic stroke survivors achieve comparable outcomes following virtual task specific repetitive training guided by a wearable robotic orthosis (UL-EXO7) and actual task specific repetitive training guided by a physical therapist	Blank																								x
Burdea et al., 2013	Robotics and gaming to improve ankle strength, motor control, and function in children with cerebral palsy-a case study series.	Blank																	x
Calabro, 2017	The role of virtual reality in improving motor performance as revealed by EEG: a randomized clinical trial.	Blank											x														x
Carey et al., 2002	Analysis of fMRI and finger tracking training in subjects with chronic stroke.	Blank																																	x
Carey et al., 2007	Comparison of finger tracking versus simple movement training via telerehabilitation to alter hand function and cortical reorganization after stroke.	Blank																																	x
Carmeli et al., 2010	HandTutor(TM) enhanced hand rehabilitation after stroke - a pilot study.	Blank																																	x
Chan et el., 2014	Virtual reality for upper extremity rehabilitation in early stroke: A pilot randomized controlled trial.	Blank																																x
Chen, 2015	A controlled pilot trial of two commercial video games for rehabilitation of arm function after stroke.	Blank		x																			x
Chen et al., 2007	Use of virtual reality to improve upper-extremity control in children with cerebral palsy: a singlesubject design.	Blank					x
Chen et al., 2012; 2013	Effcacy of homebased virtual cycling training on bone mineral density in ambulatory children with cerebral palsy. AND Muscle strength enhancement following home-based virtual cycling training in ambulatory children with cerebral palsy.	Blank							x										x
Chen et al., 2012	Muscle strength enhancement following home-based virtual cycling training in ambulatory children with cerebral palsy	Blank																																			x
Chiu et al., 2014	Upper limb training using Wii Sports Resort for children with hemiplegic cerebral palsy: a randomized, single-blind trial.	Blank							x													x
Chiu et al., 2018	Balance and mobility training at home using Wii Fit in children with cerebral palsy: a feasibility study.	Blank																	x
Cho et al., 2012a	Virtual-reality balance training with a video-game system improves dynamic balance in chronic stroke patients.	Blank								x	x			x			x	x		x	x				x		x	x					x
Cho et al., 2012b	Effects of virtual reality based rehabilitation on upper extremity function and visual perception in stroke patients: a randomized control trial.	Blank																								x															x
Cho et al., 2013	Virtual walking training program using a real-world video recording for patients with chronic stroke: a pilot study.	Blank									x		x	x			x				x				x					x	x
Cho et al., 2014	Effect of treadmill training based real-world video recording on balance and gait in chronic stroke patients: a randomized controlled trial.	Blank									x		x	x	x						x				x		x	x
Cho et al., 2015	Virtual Reality Training with Cognitive Load Improves Walking Function in Chronic Stroke Patients.	Blank											x																													x
Cho et al., 2016	Treadmill training with virtual reality improves gait, balance, and muscle strength in children with cerebral palsy.	Blank							x										x																		x
Choi, 2014	Effectiveness of commercial gaming-based virtual reality movement therapy on functional recovery of upper extremity in subacute stroke patients.	Blank	x	x																									x											x
Choi et al., 2016	Mobile gamebased virtual reality rehabilitation program for upper limb dysfunction after ischemic stroke.	Blank																					x											x
Choi et al., 2017	Effects of game-based constraint-induced movement therapy on balance in patients with stroke: a single-blind randomized controlled trial.	Blank																x																							x
Choi et al., 2018	Influence of Nintendo Wii fit balance game on visual perception, postural balance, and walking in stroke survivors: a pilot randomized clinical trial.	Blank																																							x
Cikajlo et al., 2012	Telerehabilitation using virtual reality task can improve balance in patients with stroke.	Blank																												x
Crosbie, 2007	Virtual reality in the rehabilitation of the upper limb following hemiplegic stroke: a pilot randomised controlled trial (RCT).	Blank																																	x
Crosbie, 2008	Virtual Reality in the Rehabilitation of the Upper Limb Following Stroke [PhD Thesis].	Blank																								x
Crosbie, 2012	Virtual reality in the rehabilitation of the arm after hemiplegic stroke: a randomized controlled pilot study.	Blank		x																			x	x						x			x
Collange et al., 2015	Effects of anodal transcranial direct current stimulation combined with virtual reality for improving gait in children with spastic diparetic cerebral palsy: a pilot, randomized, controlled, double-blind, clinical trial	Blank																	x
Colomer et al., 2016	Effects of community-based virtual reality treadmill training on balance ability in patients with chronic stroke	Blank																					x
Combs et al., 2012	Effects of a repetitive gaming intervention on upper extremity impairments and function in persons with chronic stroke: a preliminary study	Blank																					x
Connellt et al., 2010	A Pneumatic Glove and Immersive Virtual Reality Environment for Hand Rehabilitative Training After Stroke	Blank																					x
Coupar, 2012	Exploring Upper Limb Interventions After Stroke [PhD thesis].	Blank																								x
Curtis et al., 2014	The effect of training in an interactive dynamic stander on ankle dorsiflexion and gross motor function in children with cerebral palsy.	Blank																	x
Cuthbert et al., 2014	Virtual reality-based therapy for the treatment of balance deficits in patients receiving inpatient rehabilitation for traumatic brain injury.	Blank																															x								x
Cameirao et al., 2008	Using a multi-task adaptive VR system for upper limb rehabilitation in the acute phase of stroke	Blank																																				x
da Silva Cameirão, 2011	Virtual reality based rehabilitation speeds up functional recovery of the upper extremities after stroke: a randomized controlled pilot study in the acute phase of stroke using the rehabilitation gaming system.	Blank	x	x																			x	x		x				x			x	x	x			x		x
da Silva Ribeiro, 2015	Virtual rehabilitation via Nintendo Wii® and conventional physical therapy effectively treat post-stroke hemiparetic patients.	Blank		x																x				x		x	x
Dos Santos Junior et al., 2019	Combining Proprioceptive Neuromuscular Facilitation and Virtual Reality for Improving Sensorimotor Function in Stroke Survivors: A Randomized Clinical Trial	Blank																					x
Duff, 2012	Adaptive mixed reality rehabilitation improves quality of reaching movements more than traditional reaching therapy following stroke.	Blank																						x																x
Duff, 2010	An adaptive mixed reality training system for stroke rehabilitation.	Blank		x
El Shamy et al., 2018	Effect of Wii training on hand function in children with hemiplegic cerebral palsy.	Blank																				x
Faria et al., 2016	Benefits of virtual reality based rehabilitation through simulated activities of daily living: a randomized controlled trial with stroke patients	Blank																																									x
Faria et al., 2018	Combined cognitive-motor rehabilitation in virtual reality improves motor outcomes in chronic stroke – a pilot study.	Blank																																									x
Fischer et al., 2007	Hand rehabilitation following stroke: a pilot study of assisted finger extension training in a virtual environment.	Blank																														x			x
Fluet et al., 2010	Does training with traditionally presented and virtually simulated tasks elicit differing changes in object interaction kinematics in persons with upper extremity hemiparesis?	Blank					x																				x
Friedman et al., 2014	Retraining and assessing hand movement after stroke using the MusicGlove: Comparison with conventional hand therapy and isometric grip training.	Blank																															x
Fritz et al., 2013	Active video-gaming effects on balance and mobility in individuals with chronic stroke: A randomized controlled trial.	Blank															x				x										x		x								x
Gagliardi, 2018	Immersive virtual reality to improve walking abilities in cerebral palsy: a pilot study.	Blank																	x
Galvao et al., 2015	Virtual reality effect on upper limb motor function paretic in post stroke.	Blank																								x
Gamito, 2015	Cognitive training on stroke patients via virtual reality-based serious games.	Blank		x
Gil-Gomez et al., 2011	Effectiveness of a Wii balance board-based system (eBaViR) for balance rehabilitation: A pilot randomized clinical trial in patients with acquired brain injury.	Blank				x															x									x			x	x
Givon et al., 2016	Video-games used in a group setting is feasible and effective to improve indicators of physical activity in individuals with chronic stroke: a randomized controlled trial.	Blank		x										x									x			x
Golomb et al., 2010	In-home virtual reality videogame telerehabilitation in adolescents with hemiplegic cerebral palsy.	Blank					x
Golla et al., 2018	Home-based balance training using Wii FitTM: a pilot randomised controlled trial with mobile older stroke survivors.	Blank																																							x
Green et al., 2012	Use of virtual reality in rehabilitation of movement in children with hemiplegia—a multiple case study evaluation.	Blank					x
Han et al., 2010	Evaluation of Balance and Activities of Daily Living in Children with Spastic Cerebral Palsy using Virtual Reality Program with Electronic Games.	Blank																																					x
Holden et al., 2002	Virtual environment training: a new tool for rehabilitation.	Blank																														x
Housman, 2009	A randomized controlled trial of gravity-supported, computer-enhanced arm exercise for individuals with severe hemiparesis.	Blank		x												x										x							x
Hseih et al., 2018	Effects of a gaming platform on balance training for children with cerebral palsy.	Blank																																			x		x
Huh, 2015	Effects of Balance Control Training on Functional Outcomes in Subacute Hemiparetic Stroke Patients.	Blank																							x
Hung et al., 2014	Randomized comparison trial of balance training by using exergaming and conventional weight-shift therapy in patients with chronic stroke.	Blank								x				x			x	x		x	x					x		x					x								x
Hung et al., 2016	Feasibility of using Tetrax(TM) biofeedback video-games for balance training in patients with chronic hemiplegic stroke.	Blank																																x
Hung et al., 2017	Cognitive effects of weight-shifting controlled exergames in patients with chronic stroke: a pilot randomized comparison trial.	Blank																																							x
Hung et al., 2019	Howell, S. Comparison of Kinect2Scratch game-based training and therapist-based training for the improvement of upper extremity functions of patients with chronic stroke: a randomized controlled single-blinded trial.	Blank																																						x
In, 2012	Virtual reality reflection therapy improves motor recovery and motor function in the upper extremities of people with chronic stroke.	Blank		x											x															x										x		x
In-Chul et al., 2012	Effects of Augmented Reality with Functional Electric Stimulation on Muscle Strength, Balance and Gait of Stroke Patients.	Blank																			x
In, 2016	Virtual Reality Reflection Therapy Improves Balance and Gait in Patients with Chronic Stroke: Randomized Controlled Trials	Blank																							x		x
Jaffe et al., 2004	Stepping over obstacles to improve walking in individuals with poststroke hemiplegiegia.	Blank									x			x												x					x				x
Jang et al., 2005	Cortical reorganization and associated functional motor recovery after virtual reality in patients with chronic stroke: an experimenter-blind preliminary study.	Blank																					x	x		x	x					x	x	x	x
James/Mitchell et al., 2015; 2016	Randomized controlled trial of webbased multimodal therapy for unilateral cerebral palsy to improve occupational performance. AND A randomized controlled trial of web-based training to increase activity in children with cerebral palsy.	Blank							x
Jannink et al., 2008	A low-cost video game applied for training of upper extremity function in children with cerebral palsy: a pilot study.	Blank					x		x													x
Jo et al., 2012	Effects of virtual reality-based rehabilitation on upper extremity function and visual perception in stroke patients: a randomized control trial.	Blank																					x	x									x
Jung et al., 2012	Effects of Virtual Reality Treadmill Training on Balance and Balance Self-efficacy in Stroke Patients with a History of Falling.	Blank									x		x	x	x						x					x		x		x						x
Jung et al., 2018	Does virtual reality training using the Xbox Kinect have a positive effect on physical functioning in children with spastic cerebral palsy? A case series.	Blank																	x
Kannan et al., 2019	Cognitive-motor exergaming for reducing fall risk in people with chronic stroke: a randomized controlled trial	Blank																																							x
Kamper et al., 2010	A pneumatic glove and immersive virtual reality environment for hand rehabilitative training after stroke.	Blank																														x
Kang et al., 2009	A computerized visual perception rehabilitation programme with interactive computer interface using motion tracking technology - a randomized controlled, single-blinded, pilot clinical trial study.	Blank																								x
Kang et al., 2012	Effects of treadmill training with optic flow on balance and gait in individuals following stroke: randomized controlled trials.	Blank									x		x	x							x										x
Karasu et al., 2018	Effectiveness of Wii-based rehabilitation in stroke: a randomized controlled study.	Blank																x																							x
Katz et al., 2005	Interactive virtual environment training for safe street crossing of right hemisphere stroke patients with unilateral spatial neglect.	Blank																												x
Kihoon, 2012	Effects of virtual reality-based rehabilitation on upper extremity function and visual perception in stroke patients: a randomized control trial.	Blank		x																										x
Kim et al., 2009	Use of virtual reality to enhance balance and ambulation in chronic stroke: a double-blind, randomized controlled study.	Blank									x			x	x					x	x				x	x		x		x	x		x	x	x
Kim, 2011a	Effect of virtual reality on cognition in stroke patients.	Blank		x																						x																	x
Kim, 2011b	The effect of virtual reality training on unilateral spatial neglect in stroke patients.	Blank																								x
Kim, 2012a	Clinical feasibility of interactive commercial Nintendo gaming for chronic stroke rehabilitation	Blank		x						x										x						x				x			x
Kim et al., 2012b	Effects of Augmented Reality with Functional Electric Stimulation on Muscle Strength, Balance and Gait of Stroke Patients.	Blank																										x
Kim et al., 2015a	Efects of community-based virtual reality treadmill training on balance ability in patients with chronic stroke.	Blank												x			x			x							x	x
Kim et al., 2015b	Virtual dual-task treadmill training using video recording for gait of chronic stroke survivors: a randomized controlled trial.	Blank											x
Kim et al., 2018	A low cost kinect-based virtual rehabilitation system for inpatient rehabilitation of the upper limb in patients with subacute stroke	Blank																																						x
Kiper, 2011	The effectiveness of reinforced feedback in virtual environment in the first 12 months after stroke.	Blank		x																			x	x		x				x										x
Kiper, 2014	Reinforced feedback in virtual environment for rehabilitation of upper extremity dysfunction after stroke: preliminary data from a randomized controlled trial.	Blank	x	x												x							x	x			x													x		x
Kiper, 2018	Virtual reality for upper limb rehabilitation in subacute and chronic stroke: a randomized controlled trial.	Blank																					x	x																x
Ko et al., 2015	Effect of space balance 3D training using visual feedback on balance and mobility in acute stroke patients.	Blank																								x
Kong et al., 2014	KEfficacy of computer gaming in upper limb recovery after stroke: a randomized, controlled study.	Blank																								x
Kong, 2016	Efficacy of a virtual reality commercial gaming device in upper limb recovery after stroke: a randomized, controlled study.	Blank		x												x							x	x					x
Kottink, 2014	Gaming and conventional exercises for improvement of arm function after stroke: a randomized controlled pilot study.	Blank		x																				x										x						x
Krpic et al., 2013	Telerehabilitation: remote multimedia-supported assistance and mobile monitoring of balance training outcomes can facilitate the clinical staff’s effort.	Blank																										x
Kwon et al., 2012	Effects of virtual reality on upper extremity function and activities of daily living performance in acute stroke: a double-blind randomized clinical trial.	Blank		x												x							x	x		x			x	x			x	x				x
Lam et al., 2006	Virtual reality training for stroke rehabilitation.	Blank																												x					x
Lee, 2012	Feasibility and effects of newly developed balance control trainer for mobility and balance in chronic stroke patients: A randomized controlled trial.	Blank																							x
Lee, 2013a	The effects of visual feedback training on sitting balance ability and visual perception of patients with chronic stroke.	Blank																								x
Lee, 2013b	Effects of training using video games on the muscle strength, muscle tone, and activities of daily living of chronic stroke patients.	Blank		x																													x
Lee et al., 2014a	Augmented reality-based postural control training improves gait function in patients with stroke: Randomized controlled trial.	Blank																			x					x
Lee et al., 2014b	Asymmetric training using virtual reality refection equipment and the enhancement of upper limb function in stroke patients: A randomized controlled trial.	Blank																					x				x
Lee et al., 2015a	Effect of a virtual reality exercise program accompanied by cognitive tasks on the balance and gait of stroke patient.	Blank												x							x				x									x
Lee et al., 2015b	Effects of virtual reality-based training and task-oriented training on balance performance in stroke patients.	Blank												x	x					x							x
Lee, 2016	Effect of virtual reality-based bilateral upper extremity training on upper extremity function after stroke: a randomized controlled clinical trial.	Blank														x								x			x													x
Lee et al., 2017	The effect of a virtual reality game intervention on balance for patients with stroke: a randomized controlled trial.	Blank																																							x
Lee et al., 2018	Game-based virtual reality canoe paddling training to improve postural balance and upper extremity function: a preliminary randomized controlled study of 30 patients with subacute stroke.	Blank																																							x
Levin, 2012	Virtual reality versus conventional treatment of reaching ability in chronic stroke: clinical feasibility study.	Blank		x																			x	x		x								x						x
Lin, 2014	Bidirectional and Multi-User Telerehabilitation System: Clinical Effect on Balance, Functional Activity, and Satisfaction in Patients with Chronic Stroke Living in Long-Term Care Facilities	Blank						x
Llorens et al., 2015a	Effectiveness, usability, and cost-benefit of a virtual reality-based telerehabilitation program for balance recovery after stroke: A randomized controlled trial.	Blank						x						x	x						x
Llorens et al., 2015b	Improvement in balance using a virtual reality-based stepping exercise: a randomized controlled trial involving individuals with chronic stroke.	Blank									x				x		x			x	x				x	x	x	x
Luna-Olivia, 2013	Kinect Xbox 360 as a therapeutic modality for children with cerebral palsy in a school environment: a preliminary study.	Blank																	x
Manlapaz et al., 2010	Effectiveness of using Nintendo Wii in rehabilitation of chronic stroke patients with upper limb hemiparesis.	Blank																								x
Mao et al., 2015	Changes of pelvis control with subacute stroke: A comparison of body-weight- support treadmill training coupled virtual reality system and over-ground training.	Blank																		x
McEwen et al., 2014	Virtual reality exercise improves mobility after stroke: An inpatient randomized controlled trial.	Blank													x		x			x								x	x				x	x								x
Mirelman et al., 2009	Effects of training with a robot-virtual reality system compared with a robot alone on the gait of individuals after stroke.	Blank									x															x					x		x		x
Mirelman et al., 2010	Effects of virtual reality training on gait biomechanics of individuals post-stroke.	Blank																												x					x
Merians et al., 2006	Sensorimotor training in a virtual reality environment: does it improve functional recovery poststroke?	Blank																														x
Mitchell, 2016	A randomized controlled trial of web-based training to increase activity in children with cerebral palsy.	Blank																	x
Morone et al., 2014	The efficacy of balance training with video game-based therapy in subacute stroke patients: a randomized controlled trial.	Blank								x	x			x			x			x								x													x
Oh et al., 2019	Efficacy of Virtual Reality Combined With Real Instrument Training for Patients With Stroke: A Randomized Controlled Trial	Blank																					x																				x
Park et al., 2013	Clinical usefulness of the virtual reality-based postural control training on the gait ability in patients with stroke.	Blank									x			x	x					x
Park, 2016	The effects of game-based virtual reality movement therapy plus mental practice on upper extremity function in chronic stroke patients with hemiparesis: A randomized controlled trial.	Blank																					x				x
Park, 2017	Effects of virtual reality training using xbox kinect on motor function in stroke survivors: a preliminary study.	Blank																							x		x														x
Pin et al., 2019	The effect of interactive computer play on balance and functional abilities in children with moderate cerebral palsy: a pilot randomized study.	Blank																																			x
Piron et al., 2003	The augmented-feedback rehabilitation technique facilitates the arm motor recovery in patients after a recent stroke.	Blank																														x			x
Piron et al., 2005	Virtual environment training therapy for arm motor rehabilitation.	Blank																														x
Piron et al., 2007	Reinforced feedback in virtual environment facilitates the arm motor recovery in patients after a recent stroke.	Blank																								x				x					x
Piron et al., 2008	Satisfaction with care in post-stroke patients undergoing a telerehabilitation programme at home.	Blank						x																											x
Piron, 2009	Exercises for paretic upper limb after stroke: a combined virtual-reality and telemedicine approach.	Blank		x				x								x							x	x		x				x					x
Piron, 2010	Motor learning principles for rehabilitation: a pilot randomized controlled study in poststroke patients.	Blank	x	x																			x	x		x				x					x					x
Prange et al., 2015	The effect of arm support combined with rehabilitation games on upper-extremity function in subacute stroke: a randomized controlled trial.	Blank																								x			x				x	x
Qiu et al., 2009	The New Jersey Institute of Technology Robot-Assisted Virtual Rehabilitation (NJIT-RAVR) system for children with cerebral palsy: a feasibility study.	Blank					x
Rajaratnam et al., 2013	Does the inclusion of virtual reality games within conventional rehabilitation enhance balance retraining after a recent episode of stroke?	Blank									x			x			x											x
Rand, 2017	Self-training to improve UE function at the chronic stage post-stroke: a pilot randomized controlled trial.	Blank																					x	x
Reinkensmeyer et al., 2012	Comparison of three dimensional, assist-as-needed robotic arm/hand movement training provided with Pneu-WREX to conventional tabletop therapy after chronic stroke.	Blank																								x
Reid et al., 2002a	The use of virtual reality to improve upper-extremity efficiency skills in children with cerebral palsy: a pilot study.	Blank					x
Reid et al., 2002b	Benefits of a virtual play rehabilitation environment for children with cerebral palsy on perceptions of self-efficacy: a pilot study.	Blank					x
Reid, 2002c	Changes in seated postural control in children with cerebral palsy following a virtual play environment intervention: a pilot study.	Blank							x
Reid et al., 2006	The use of virtual reality with children with cerebral palsy: a pilot randomized trial.	Blank					x		x
Reinthal et al., 2012	ENGAGE: guided activity-based gaming in neurorehabilitation after stroke: a pilot study	Blank																					x
Ren et al., 2016a	Effects of virtual reality training on limb movement in children with spastic diplegia cerebral palsy [in Chinese]	Blank							x
Ren et al., 2016b	Influence of Virtual Reality Training on Gross Motor Skills and Walking Pace of Children with Spastic Cerebral Palsy.	Blank																																					x
Rgen et al., 2016	Investigation of the effects of the Nintendofi Wii-Fit training on balance and advanced motor performance in children with spastic hemiplegic cerebral palsy: A Randomized Controlled Trial.	Blank																																					x
Rios et al., 2013	Therapy to improve wrist control in children with cerebral palsy: a case series.	Blank					x
Rogers et al., 2019	Elements virtual rehabilitation improves motor, cognitive, and functional outcomes in adult stroke: evidence from a randomized controlled pilot study.	Blank																																									x
Rostami et al., 2012_1	Effects of modified constraint-induced movement therapy in virtual environment on upper-limb function in children with spastic hemiparetic cerebral palsy: a randomised controlled trial.	Blank					x		x
Rostami et al., 2012_2	Effects of modified constraint-induced movement therapy in virtual environment on upper-limb function in children with spastic hemiparetic cerebral palsy: a randomised controlled trial.	Blank							x
Sajan et al., 2017	Wii-based interactive video games as a supplement to conventional therapy for rehabilitation of children with cerebral palsy: a pilot, randomized controlled trial.	Blank							x										x			x															x		x
Saposnik et al., 2010	Effectiveness of virtual reality using Wii gaming technology in stroke rehabilitation: A pilot randomized clinical trial and proof of principle.	Blank								x														x		x			x	x		x			x
Saposnik et al., 2016	Efficacy and safety of non-immersive virtual reality exercising in stroke rehabilitation (EVREST): a randomised, multicentre, single-blind, controlled trial.	Blank		x												x							x	x		x			x											x
Schuster-Amft et al., 2018	Effect of a four-week virtual reality-based training versus conventional therapy on upper limb motor function after stroke: A multicenter parallel group randomized trial.	Blank																																						x
Sharan et al., 2012	Virtual reality based therapy for post operative rehabilitation of children with cerebral palsy.	Blank							x																														x
Shin et al., 2014	A task-specific interactive game-based virtual reality rehabilitation system for patients with stroke: a usability test and two clinical experiments.	Blank	x	x																			x	x		x								x						x		x
Shin, 2015a	Effects of game-based virtual reality on health related quality of life in chronic stroke patients: a randomized, controlled study.	Blank		x																																				x
Shin, 2015b	Effects of conventional neurological treatment and a virtual reality training program on eye-hand coordination in children with cerebral palsy.	Blank							x
Shin et al., 2016	Effects of virtual reality-based rehabilitation on distal upper extremity function and health-related quality of life: A single- blinded, randomized controlled trial.	Blank														x																								x		x
Shiri et al., 2012	A Novel Virtual Reality System Integrating Online Self-Face Viewing and Mirror Visual Feedback for Str	Blank																					x
Sin et al., 2013	Additional virtual reality training using Xbox Kinect in stroke survivors with hemiplegia.	Blank		x												x							x	x		x	x						x							x
Singh et al., 2013	Effects of substituting a portion of standard physiotherapy time with virtual reality games among community-dwelling stroke survivors.	Blank																									x						x
Song et al., 2014	The effect of virtual reality and tetraataxiometric posturography programs on stroke patients with impaired standing balance.	Blank									x			x						x					x			x
Song et al., 2015	Effect of virtual reality' games on stroke patients' balance, gait, depression, and interpersonal relationships.	Blank												x						x	x					x	x														x
Standen et al., 2011	A study to evaluate a low cost virtual reality system for home based rehabilitation of the upper limb following stroke.	Blank																								x
Standen, 2017	A low cost virtual reality system for home based rehabilitation of the arm following stroke: a randomised controlled feasibility trial.	Blank		x								x												x																x		x
Straudi et al., 2017	The effects of video game therapy on balance and attention in chronic ambulatory traumatic brain injury: an exploratory study	Blank																																							x
Stockley et al., 2017	A Mixed Methods Small Pilot Study to Describe the Effects of Upper Limb Training Using a Virtual Reality Gaming System in People with Chronic Stroke.	Blank																																x
Subramanian et al., 2013	Arm motor recovery using a virtual reality intervention in chronic stroke: randomized control trial.	Blank																								x				x
Sucar et al., 2009	Clinical evaluation of a low-cost alternative for stroke rehabilitation.	Blank																								x								x
Sucar et al., 2010	Gesture therapy: a vision-based system for upper extremity stroke rehabilitation.	Blank																																	x
Tarakci et al., 2016	Effects of Nintendo Wii-Fit® video games on balance in children with mild cerebral palsy.	Blank							x										x																		x		x
Taveggia et al., 2016	Efficacy of robot assisted rehabilitation for the functional recovery of the upper limb in post-stroke patients: A randomized controlled study.	Blank														x
Thielbar et al., 2014	Training finger individuation with a mechatronic-virtual reality system leads to improved fine motor control post-stroke.	Blank														x							x			x														x		x
Tsoupikova et al., 2015	Virtual Immersion for Post-Stroke Hand Rehabilitation Therapy	Blank																					x
Turolla, 2013	Virtual reality for the rehabilitation of the upper limb motor function after stroke: a prospective controlled trial.	Blank	x																				x	x
Turkbey, 2017	Clinical feasibility of XboxKinect™ training for stroke rehabilitation: a single-blind randomized controlled pilot study.	Blank																						x																x
Atasavun Uysal et al., 2016	Effects of Nintendo WiiTM training on occupational performance, balance, and daily living activities in children with spastic hemiplegic cerebral palsy: a single-blind and randomized trial.	Blank							x																														x
van der Krogt	Overground versus self-paced treadmill walking in a virtual environment in children with cerebral palsy.	Blank																	x
Viana, 2014	Efects of the addition of transcranial direct current stimulation to virtual reality therapy after stroke: a pilot randomized controlled trial.	Blank																									x
Wade et al., 2012	Sitting playfully: does the use of a centre of gravity computer game controller inﬂuence the sitting ability of young people with cerebral palsy?	Blank							x
Wang et al., 2017	Leap Motion-based virtual reality training for improving motor functional recovery of upper limbs and neural reorganization in subacute stroke patients	Blank																					x
Wann et al., 1993	Motor skill learning in cerebral palsy: movement, action and computer-enhanced therapy.	Blank					x
Weber et al., 2019	Immersive Virtual Reality Mirror Therapy for Upper Limb Recovery After Stroke: A Pilot Study	Blank																					x
Weightman et al., 2011	Home based computer assisted upper limb exercise for young children with cerebral palsy: a feasibility study investigating impact on motor control and functional outcome.	Blank					x
Winkels et al., 2013	WiiTM-habilitation of upper extremity function in children with cerebral palsy. An explorative study.	Blank					x
Xiang et al., 2014	Virtual reality enhanced body weight supported treadmill training improved lower limb motor function in patients with cerebral infarction.	Blank											x													x
Xiao et al., 2017	Cerebral Reorganization in Subacute Stroke Survivors after Virtual Reality-Based Training: A Preliminary Study.	Blank
Yang, et al., 2008	Virtual reality-based training improves community ambulation in individuals with stroke: a randomized controlled trial.	Blank			x						x		x	x	x					x						x		x		x	x				x	x
Yang et al., 2011	Improving balance skills in patients who had stroke through virtual reality treadmill training.	Blank												x						x								x
Yang et al., 2015	Effects of interactive visual feedback training on post-stroke pusher syndrome: a pilot randomized controlled study.	Blank																																							x
Yang et al., 2019	Impact of Virtual Reality Training Techniques on the Balance of Children with Spastic Cerebral Pals.	Blank																																					x
Yatar et al., 2015	Wii Fit balance training or progressive balance training in patients with chronic stroke: a randomised controlled trial.	Blank																x		x																					x
Yavuzer, 2008	Playstation eyetoy games improve upper extremity-related motor functioning in subacute stroke: a randomized controlled clinical trial.	Blank		x																				x	x	x				x		x	x		x
Yin, 2014	Virtual reality form upper extremity rehabilitation in early stroke: a pilot randomized controlled trial.	Blank	x	x																				x														x		x
Yong et al., 2010	A feasibility study using interactive commercial off-the-shelf computer gaming in upper limb rehabilitation in patients after stroke.	Blank																														x
Yom et al., 2015	Effects of virtual reality-based ankle exercise on the dynamic balance, muscle tone, and gait of stroke patients.	Blank																		x	x						x
You et al., 2005	Virtual reality-induced cortical reorganization and associated locomotor recovery in chronic stroke: an experimenter-blind randomized study.	Blank																								x				x			x		x
Zoccolillo et al., 2015	Video-game based therapy performed by children with cerebral palsy: a crossover randomized controlled trial and a cross-sectional quantitative measure of physical activity.	Blank							x													x
Zondervan, 2016	Home-based hand rehabilitation after chronic stroke: randomized, controlled single-blind trial comparing the MusicGlove with a conventional exercise program.	Blank																						x																x		x
Zucconi et al., 2012	Assessment of a virtual teacher feedback for the recovery of the upper limb after stroke.	Blank																						x		x
Zhao et al., 2018	Influence of Movement Observation Training Fulfilled by Active Video Games on Motor Function of Children with Spastic Cerebral Palsy.	Blank																																					x
Zheng, 2015	Effect of combined low-frequency repetitive transcranial magnetic stimulation and virtual reality training on upper limb function in subacute stroke: a double-blind randomized controlled trail.	Blank	x													x
			9	31	1	1	14	4	19	6	15	2	9	21	10	15	11	6	14	20	17	7	38	30	13	50	21	16	9	24	7	12	23	17	23	2	7	4	11	27	20	10	5
N = 601 (all included studies)
r = 223 (number of rows, included primary studies)
c = 41 (number of columns, included reviews)
CCA = 0.042

## Sheet: Note
Review
1	Ahn et al., 2019
2	Aminov et al., 2018
3	Barclay et al., 2015
4	Booth et al., 2014
5	Chen et al., 2014
6	Chen et al., 2015
7	Chen et al., 2018
8	Cheok et al., 2015
9	Corbetta et al., 2015
10	Da-Silva et al., 2018
11	De Keersmmaecker et al., 2019
12	De Rooij et al., 2016
13	Domínguez-Téllez et al., 2019a
14	Domínguez-Téllez et al., 2019b
15	Ferreira et al., 2018
16	García-Muñoz et al, 2019
17	Ghai et al., 2019
18	Gibbons et al., 2016
19	Iruthayarajah et al., 2017
20	Johansen et al., 2020
21	Karamians et al., 2019
22	Maier et al., 2019
23	Mohammadi et al., 2019
24	Laver et al., 2017
25	Lee et al., 2019
26	Li et al., 2016
27	Lin et al., 2018
28	Lohse et al., 2014
29	Rodrigues-Baroni et al., 2014
30	Saposnik et al., 2011
31	Saywell et al., 2017
32	Tay et al., 2018
33	Veerbeek et al., 2014
34	Wang et al., 2015
35	Warnier et al., 2019
36	Wattchow et al., 2018
37	Wu et al., 2019
38	Mekbib et al., 2020
39	Prosperini et al., 2020
40	Rutkowski et al., 2020
41	Wiley et al., 2020
